# Supplementary material for: Exploring and applying the substrate promiscuity of a C-glycosyltransferase in the chemo-enzymatic synthesis of bioactive C-glycosides
Source: Nat Commun. 2020 Oct 14;11:5162. doi: 10.1038/s41467-020-18990-9 (PMC7558026; doi:10.1038/s41467-020-18990-9)
Supplement: Supplementary file 4 — Source Data [file 41467_2020_18990_MOESM4_ESM.xlsx]

## Sheet: Fig 1a
		fig. 1a
			conversion rates(%)			conversion rates(%)			conversion rates(%)
			O,N,S-glycosylation			mono-C-glycosylation			di-C-glycosylation
		Compounds No.	Reaction-1	Reaction-2	Reaction-3	Reaction-1	Reaction-2	Reaction-3	Reaction-1	Reaction-2	Reaction-3
		1	30.2	31	32.1	0	0	0	0	0	0
		2	71	72.2	73.1	0	0	0	0	0	0
		3	70.3	72	73	0	0	0	0	0	0
		4	32.6	34.9	33.8	0	0	0	0	0	0
		5	72	70.6	73	16.5	14.3	13.1	0	0	0
		6	43.8	46.5	44.5	27.1	26.5	27.4	0	0	0
		7	77	78.6	82.4	13.9	12	15.9	0	0	0
		8	0	0	0	86.7	87.5	90.2	0	0	0
		9	0	0	0	45.2	41.8	43	0	0	0
		10	0	0	0	0	0	0	100	100	100
		11	0	0	0	0	0	0	100	100	100
		12	0	0	0	100	100	100	0	0	0
		13	20.7	23.5	25.6	66.9	65.9	68.6	0	0	0
		14	2	2	1.9	0	0	0	0	0	0
		15	0	0	0	0	0	0	0	0	0
		16	0	0	0	0	0	0	100	100	100
		17	0	0	0	0	0	0	100	100	100
		18	0	0	0	3.2	4.7	4	93.8	92	91.6
		19	0	0	0	37	36.5	34.9	63	63.5	65.1
		20	0	0	0	100	100	100	0	0	0
		21	0	0	0	100	100	100	0	0	0
		22	33	31.4	25.1	8.5	9.9	11.3	0	0	0
		23	16.7	14.4	17.2	83.3	85.6	82.8	0	0	0
		24	90	92	94.8	0	0	0	0	0	0
		25	87	86	85.3	0	0	0	0	0	0
		26	9.7	9.1	10.8	0	0	0	0	0	0
		a	0	0	0	100	100	100	0	0	0
		b	0	0	0	100	100	100	0	0	0
		c	0	0	0	100	100	100	0	0	0
		d	0	0	0	86.6	87.9	89.8	0	0	0
		e	0	0	0	4.8	4.8	5.3	0	0	0
		f	0	0	0	0	0	0	0	0	0

## Sheet: Fig 2b
			fig. 2b
			conversion rates(%)
			Purified Enzyme
		Compounds No.	Reaction-1	Reaction-2	Reaction-3
		27	5.7	8.5	6.8
		28	55.6	72.2	58.2
		29	35.9	40	39.9
		30	100	100	100
		31	100	100	100
		32	100	100	100
		33	100	100	100
		34	100	100	100
		35	100	100	100
		36	100	100	100
		37	100	100	100
		38	100	100	100
		39	100	100	100
		40	100	100	100
		41	100	100	100
		42	100	100	100
		43	100	100	100
		44	100	100	100
		45	49	55.7	51.3
		46	100	100	100
		47	100	100	100
		48	100	100	100
		49	100	100	100
		50	100	100	100
		51	100	100	100
		52	100	100	100
		53	100	100	100
		54	100	100	100

## Sheet: Fig 2c
			fig. 2c
			conversion rates(%)
			Whole cells
		Compounds No.	Reaction-1	Reaction-2	Reaction-3
		27	0	0	0
		28	0.5	0.7	0.3
		29	3.7	5.4	5.9
		30	0	0	0
		31	53.3	61.7	55.9
		32	100	100	100
		33	100	100	100
		34	11.3	11.9	15.8
		35	41.1	39.5	30.5
		36	53.8	69.1	57.1
		37	100	100	100
		38	44.3	46.1	53.7
		39	7.2	13.4	9.4
		40	100	100	100
		41	46.8	37.3	39
		42	73	84.5	79.6
		43	87.2	96	92.6
		44	7.1	12.8	10.1
		45	0	0	0
		46	89	80.2	82.3
		47	2.7	3.2	3.1
		48	86	92.2	88.8
		49	0.8	0.9	0.9
		50	0	0	0
		51	87.9	92.2	95.8
		52	84.1	72.7	80.3
		53	66.8	61	58.3
		54	39.8	44.7	47.4

## Sheet: Fig 3
		fig. 3
			SGLT2 inhibitory activity in vitro			SGLT2 inhibitory activity in vitro
		Glycosides	Inhibitory Rates (%)		Aglycons	Inhibitory Rates (%)
		20a	13.6		20	0.2
		21a	22.7		21	1.8
		38a	76.4		38	4.2
		39a	23.6		39	0.2
		42a	68.5		42	2.7
		43a	20.4		43	12.9
		44a	96.6		44	0.2
		46a	100		46	10.8
		47a	100		47	0.2
		48a	85.4		48	0.2
		49a	98.5		49	0.2
		50a	96.3		50	0.2
		51a	18.6		51	3.3
		52a	36.7		52	0.8
		53a	24.3		53	0.2
		54a	62.5		54	0.2

## Sheet: Fig 4a
			fig. 4a
			E.coli-AbCGT
		OD600nm	Conversion rate (%) of 46-1	Conversion rate (%) of 46-2	Conversion rate (%) of 46-3	Relative activity (%)-1	Relative activity (%)-2	Relative activity (%)-3
		1	2	4	4	5.26316	10.5263	10.5263
		3	13	11	15	34.2105	28.9474	39.4737
		5	22	19	22	57.8947	50	57.8947
		7	26	28	32	68.4211	73.6842	84.2105
		9	33	29	33	86.8421	76.3158	86.8421
		11	38	34	33	100	89.4737	86.8421
		13	38	38	38	100	100	100
		15	43	35	35	113.158	92.1053	92.1053

## Sheet: Fig 4b
		fig. 4b
		concentration of 46 (mg/L)	conversion rate (%)-1	conversion rate (%)-2	conversion rate (%)-3	yield of 46a-1 (mg/L)	yield of 46a-2 (mg/L)	yield of 46a-3 (mg/L)
		57.5	100	100	100	98	98	98
		115	100	100	100	196	196	196
		172.5	100	100	100	294	294	294
		230	100	100	100	392	392	392
		287.5	89	92	93	436.1	450.8	455.7
		345	27.5	20	29.8	161.7	117.6	175.2
		460	13.6	13.9	14	106.6	108.9	109.8
		575	8.8	8.5	8	86.2	83.3	78.4

## Sheet: Fig 5a＆5b
		Fig. 5a＆5b		OD505nm
				1	2	3	4	5	6	7	8
		0 min	Control	0.192	0.183	0.159	0.161	0.173	0.144	0.198	0.178
			Dapagliflozin	0.188	0.144	0.165	0.159	0.17	0.15	0.177	0.146
			46a	0.153	0.163	0.176	0.168	0.167	0.175	0.178
		15 min	Control	0.257	0.297	0.277	0.238	0.24	0.216	0.273	0.258
			Dapagliflozin	0.243	0.23	0.198	0.207	0.185	0.182	0.211	0.199
			46a	0.178	0.123	0.205	0.183	0.193	0.203	0.189
		30 min	Control	0.258	0.286	0.212	0.209	0.213	0.223	0.259	0.246
			Dapagliflozin	0.2	0.22	0.193	0.178	0.2	0.196	0.205	0.204
			46a	0.183	0.213	0.193	0.202	0.218	0.205	0.211
		60 min	Control	0.266	0.235	0.181	0.179	0.214	0.152	0.254	0.208
			Dapagliflozin	0.209	0.178	0.176	0.169	0.175	0.171	0.182	0.185
			46a	0.19	0.208	0.2	0.178	0.19	0.187	0.202
		120 min	Control	0.223	0.196	0.164	0.178	0.205	0.172	0.211	0.187
			Dapagliflozin	0.173	0.17	0.162	0.165	0.166	0.157	0.167	0.165
			46a	0.169	0.181	0.185	0.187	0.178	0.178	0.207

## Sheet: Fig 5c＆5d
		Fig. 5c＆5d
				OD505nm
		0h		1	2	3	4	5	6	7	8
			Model	0.601	0.517	0.524	0.456	0.527	0.533	0.525	0.53
			Dapagliflozin	0.567	0.574	0.561	0.564	0.434	0.496	0.426	0.589
			46a	0.431	0.458	0.49	0.52	0.521	0.444	0.562	0.464
		1h		1	2	3	4	5	6	7	8
			Model	0.642	0.513	0.501	0.542	0.483	0.507	0.506	0.496
			Dapagliflozin	0.393	0.333	0.301	0.52	0.314	0.35	0.222	0.29
			46a	0.26	0.308	0.339	0.308	0.305	0.23	0.256	0.248
		2h		1	2	3	4	5	6	7	8
			Model	0.629	0.469	0.574	0.666	0.481	0.493	0.51	0.408
			Dapagliflozin	0.27	0.388	0.281	0.364	0.279	0.346	0.193	0.231
			46a	0.231	0.293	0.455	0.311	0.26	0.191	0.29	0.211
		4h		1	2	3	4	5	6	7	8
			Model	0.481	0.47	0.507	0.487	0.425	0.431	0.471	0.287
			Dapagliflozin	0.352	0.41	0.322	0.471	0.197	0.266	0.208	0.227
			46a	0.321	0.404	0.412	0.349	0.326	0.246	0.294	0.251
		8h		1	2	3	4	5	6	7	8
			Model	0.579	0.554	0.504	0.469	0.501	0.442	0.519	0.52
			Dapagliflozin	0.347	0.446	0.312	0.421	0.195	0.25	0.231	0.327
			46a	0.424	0.434	0.432	0.559	0.489	0.42	0.457	0.316
		24h		1	2	3	4	5	6	7	8
			Model	0.63	0.653	0.61	0.628	0.561	0.61	0.592	0.57
			Dapagliflozin	0.536	0.578	0.561	0.735	0.409	0.563	0.408	0.501
			46a	0.5	0.59	0.679	0.688	0.606	0.51	0.507	0.483
		48h		1	2	3	4	5	6	7	8
			Model	0.523	0.628	0.644	0.589	0.519	0.56	0.568	0.516
			Dapagliflozin	0.513	0.594	0.579	0.796	0.531	0.647	0.477	0.584
			46a	0.317	0.566	0.646	0.639	0.631	0.47	0.542	0.494

## Sheet: Fig 5e＆5f
	Fig. 5e＆5f
		blood glucose(mg/dL)
		0h
				1	2	3	4	5	6	7
			KKAy	430	471.9	415.9	266.6	433.5	481.6
			Dapagliflozin	376.7	390	405.5	293.3	575.6	463.6	388.1
			46a	391.7	463.4	285.8	498.6	457.9	376.2	436.2
		1h
				1	2	3	4	5	6	7
			KKAy	490.6	507.2	499.4	356.1	533.9	494
			Dapagliflozin	205.5	228.8	391.4	363.9	193.8	248.6	235.8
			46a	205.3	315	262	341.1	283	307.9	329
		2h
				1	2	3	4	5	6	7
			KKAy	422.6	821.3	457.2	468.2	728.2	555.4
			Dapagliflozin	279.3	221.6	285.4	256	184.4	245.5	256.8
			46a	212.4	285.2	250.2	371.1	288	260.7	328.6
		4h
				1	2	3	4	5	6	7
			KKAy	469.4	505.4	329.9	310.5	504.3	568.4
			Dapagliflozin	138	102	48.9	98.1	137.3	182.3	181.7
			46a	205.2	255.5	229.1	299.5	368.8	243.8	201.2
		6h
				1	2	3	4	5	6	7
			KKAy	487.4	545.4	383.6	342.5	470.9	583.3
			Dapagliflozin	123.1	172.3		164.6	79.8	177.1	134.4
			46a	206.4	242.8	220.9	332.5	314.8	301	171
		8h
				1	2	3	4	5	6	7
			KKAy	359.6	584.2	296.4	288.1	441.4	474.3
			Dapagliflozin	91.6	196.3		150.5	208.1	124.9	86.9
			46a	215.9	255.1	195.2	297	255.7	245.8	197.4
		24h
				1	2	3	4	5	6	7
			KKAy	438	408.4	320.5	232.7	332.3	426.3
			Dapagliflozin	254.9	217.5		176.2	237.1	286.9	219.8
			46a	269.1	338.2	240.2	308.3	291.4	330	166.4
		48h
				1	2	3	4	5	6	7
			KKAy	454.4	523.5	400.1	224.3	411.6	535.6
			Dapagliflozin	395.7	347.1		229.8	332.5	388.1	274.9
			46a	250.5	412.5	265.3	242.5	425.9	396	189.5

## Sheet: Fig 5g
		Fig. 5g
		glucose in urine(mg/dL)
			4h
					1	2	3	4
				KKAy	3780	10966	3646	5322
				Dapagliflozin（5mg/kg）	13936	9326	12440	15728
				46a	11366	12692	12124	/
			6h
					1	2	3	4
				KKAy	4916	11292	1072	4534
				Dapagliflozin（5mg/kg）	15122	8208	11640	11138
				46a	8584	12278	11404	9012

[truncated: 6 more sheets: Fig 6c, Fig 6d, Fig S10, Fig S12a, Fig S12b, Fig S12c]
